# Supplementary material for: A BERT-based pretraining model for extracting molecular structural information from a SMILES sequence
Source: J Cheminform. 2024 Jun 19;16:71. doi: 10.1186/s13321-024-00848-7 (PMC11186148; doi:10.1186/s13321-024-00848-7)
Supplement: Supplementary file 1 — Additional file 1. Supplementary Table. [file 13321_2024_848_MOESM1_ESM.csv]

task_name	task_type	pretrain	macroF1 or RMSE	microF1 or r^2	ROCAUC_macro	ROCAUC_micro	PRAUC macro	PRAUC micro	tdc		rank	sample size
caco2_wang	regression	non-pretrain	0.5371	0.3845	0	0	0	0	[0.423	0.029]	13	906
hia_hou	classification	non-pretrain	0.9717	0.9717	0.9798	0.9798	0.9936	0.9936	[0.98	0.007]	6	578
pgp_broccatelli	classification	non-pretrain	0.8547	0.8547	0.9031	0.9031	0.9063	0.9063	[0.903	0.011]	10	1212
bioavailability_ma	classification	non-pretrain	0.8749	0.8749	0.6686	0.6686	0.8529	0.8529	[0.669	0.019]	9	640
lipophilicity_astrazeneca	regression	non-pretrain	1.0103	0.2752	0	0	0	0	[0.802	0.031]	17	4200
solubility_aqsoldb	regression	non-pretrain	1.2398	0.708	0	0	0	0	[0.907	0.016]	8	9982
bbb_martins	classification	non-pretrain	0.9274	0.9274	0.8462	0.8462	0.9485	0.9485	[0.846	0.012]	16	1975
ppbr_az	regression	non-pretrain	13.5353	0.2018	0	0	0	0	[9.081	0.261]	7	1797
vdss_lombardo	regression	non-pretrain	4.9006	0.183	0	0	0	0	[0.478	0.061]	12	1130
cyp2d6_veith	classification	non-pretrain	0.5534	0.5534	0.8272	0.8272	0.5834	0.5834	[0.584	0.009]	14	13130
cyp3a4_veith	classification	non-pretrain	0.7356	0.7356	0.83	0.83	0.7803	0.7803	[0.78	0.004]	15	12328
cyp2c9_veith	classification	non-pretrain	0.6715	0.6715	0.8383	0.8383	0.6797	0.6797	[0.68	0.007]	16	12092
cyp2d6_substrate_carbonmangels	classification	non-pretrain	0.6475	0.6475	0.772	0.772	0.5811	0.5811	[0.581	0.032]	12	664
cyp3a4_substrate_carbonmangels	classification	non-pretrain	0.718	0.718	0.575	0.575	0.6529	0.6529	[0.575	0.041]	18	667
cyp2c9_substrate_carbonmangels	classification	non-pretrain	0.3513	0.3513	0.5941	0.5941	0.3802	0.3802	[0.38	0.023]	11	666
half_life_obach	regression	non-pretrain	21.3781	0.0292	0	0	0	0	[0.149	0.122]	15	667
clearance_microsome_az	regression	non-pretrain	40.9087	0.0981	0	0	0	0	[0.375	0.037]	16	1102
clearance_hepatocyte_az	regression	non-pretrain	45.4496	0.1035	0	0	0	0	[0.363	0.032]	13	1020
herg	classification	non-pretrain	0.8898	0.8898	0.836	0.836	0.9274	0.9274	[0.836	0.021]	8	648
ames	classification	non-pretrain	0.7846	0.7846	0.7543	0.7543	0.7931	0.7931	[0.754	0.004]	16	7255
dili	classification	non-pretrain	0.8349	0.8349	0.8522	0.8522	0.8416	0.8416	[0.852	0.029]	14	475
ld50_zhu	regression	non-pretrain	0.8723	0.3209	0	0	0	0	[0.635	0.013]	9	7385
caco2_wang	regression	2-encoder	0.4318	0.6032	0	0	0	0	[0.348	0.019]	11	906
hia_hou	classification	2-encoder	0.9759	0.9759	0.9796	0.9796	0.9934	0.9934	[0.98	0.003]	6	578
pgp_broccatelli	classification	2-encoder	0.8749	0.8749	0.9292	0.9292	0.9294	0.9294	[0.929	0.004]	5	1212
bioavailability_ma	classification	2-encoder	0.8643	0.8643	0.6047	0.6047	0.8133	0.8133	[0.605	0.131]	13	640
lipophilicity_astrazeneca	regression	2-encoder	0.7602	0.5897	0	0	0	0	[0.586	0.007]	12	4200
solubility_aqsoldb	regression	2-encoder	1.2283	0.7135	0	0	0	0	[0.899	0.01]	8	9982
bbb_martins	classification	2-encoder	0.9194	0.9194	0.881	0.881	0.9594	0.9594	[0.881	0.017]	14	1975
ppbr_az	regression	2-encoder	12.6247	0.3055	0	0	0	0	[8.578	0.23]	6	1797
vdss_lombardo	regression	2-encoder	4.6697	0.2582	0	0	0	0	[0.505	0.017]	9	1130
cyp2d6_veith	classification	2-encoder	0.6123	0.6123	0.8647	0.8647	0.6554	0.6554	[0.656	0.004]	7	13130
cyp3a4_veith	classification	2-encoder	0.7775	0.7775	0.8756	0.8756	0.8432	0.8432	[0.843	0.007]	11	12328
cyp2c9_veith	classification	2-encoder	0.7219	0.7219	0.8815	0.8815	0.7581	0.7581	[0.758	0.012]	8	12092
cyp2d6_substrate_carbonmangels	classification	2-encoder	0.6768	0.6768	0.8422	0.8422	0.7221	0.7221	[0.722	0.037]	2	664
cyp3a4_substrate_carbonmangels	classification	2-encoder	0.713	0.713	0.6554	0.6554	0.7166	0.7166	[0.655	0.026]	3	667
cyp2c9_substrate_carbonmangels	classification	2-encoder	0.2062	0.2062	0.5852	0.5852	0.3366	0.3366	[0.336	0.032]	18	666
half_life_obach	regression	2-encoder	21.6296	0.0064	0	0	0	0	[0.088	0.049]	16	667
clearance_microsome_az	regression	2-encoder	34.3193	0.3652	0	0	0	0	[0.633	0.003]	1	1102
clearance_hepatocyte_az	regression	2-encoder	45.2046	0.1133	0	0	0	0	[0.435	0.019]	6	1020
herg	classification	2-encoder	0.887	0.887	0.7931	0.7931	0.9106	0.9106	[0.793	0.033]	9	648
ames	classification	2-encoder	0.8201	0.8201	0.8295	0.8295	0.8673	0.8673	[0.829	0.006]	9	7255
dili	classification	2-encoder	0.8189	0.8189	0.8717	0.8717	0.88	0.88	[0.872	0.023]	12	475
ld50_zhu	regression	2-encoder	0.8222	0.3961	0	0	0	0	[0.583	0.02]	2	7385
caco2_wang	regression	BERT MLM	0.4403	0.5552	0	0	0	0	[0.372	0.014]	11	906
hia_hou	classification	BERT MLM	0.9706	0.9706	0.9815	0.9815	0.9941	0.9941	[0.981	0.008]	5	578
pgp_broccatelli	classification	BERT MLM	0.8277	0.8277	0.885	0.885	0.8922	0.8922	[0.885	0.018]	12	1212
bioavailability_ma	classification	BERT MLM	0.8812	0.8812	0.7489	0.7489	0.9014	0.9014	[0.749	0.034]	1	640
lipophilicity_astrazeneca	regression	BERT MLM	0.7877	0.5497	0	0	0	0	[0.613	0.009]	12	4200
solubility_aqsoldb	regression	BERT MLM	1.1209	0.752	0	0	0	0	[0.838	0.026]	8	9982
bbb_martins	classification	BERT MLM	0.9289	0.9289	0.8749	0.8749	0.9535	0.9535	[0.875	0.008]	14	1975
ppbr_az	regression	BERT MLM	13.2076	0.192	0	0	0	0	[8.697	0.352]	7	1797
vdss_lombardo	regression	BERT MLM	4.9235	0.074	0	0	0	0	[0.545	0.012]	9	1130
cyp2d6_veith	classification	BERT MLM	0.6005	0.6005	0.8471	0.8471	0.6312	0.6312	[0.631	0.014]	11	13130
cyp3a4_veith	classification	BERT MLM	0.7826	0.7826	0.8787	0.8787	0.8465	0.8465	[0.847	0.007]	11	12328
cyp2c9_veith	classification	BERT MLM	0.7196	0.7196	0.8658	0.8658	0.7388	0.7388	[0.739	0.008]	12	12092
cyp2d6_substrate_carbonmangels	classification	BERT MLM	0.6589	0.6589	0.7515	0.7515	0.6079	0.6079	[0.608	0.018]	8	664
cyp3a4_substrate_carbonmangels	classification	BERT MLM	0.7253	0.7253	0.6448	0.6448	0.7085	0.7085	[0.645	0.041]	5	667
cyp2c9_substrate_carbonmangels	classification	BERT MLM	0.3772	0.3772	0.6048	0.6048	0.377	0.377	[0.377	0.009]	12	666
half_life_obach	regression	BERT MLM	20.6045	0.0166	0	0	0	0	[0.405	0.039]	7	667
clearance_microsome_az	regression	BERT MLM	38.3689	0.096	0	0	0	0	[0.518	0.066]	14	1102
clearance_hepatocyte_az	regression	BERT MLM	45.8186	0.0151	0	0	0	0	[0.396	0.019]	11	1020
herg	classification	BERT MLM	0.8974	0.8974	0.7746	0.7746	0.8932	0.8932	[0.775	0.036]	10	648
ames	classification	BERT MLM	0.8037	0.8037	0.818	0.818	0.8699	0.8699	[0.818	0.006]	11	7255
dili	classification	BERT MLM	0.834	0.834	0.8378	0.8378	0.8284	0.8284	[0.838	0.03]	15	475
ld50_zhu	regression	BERT MLM	0.9715	0.1195	0	0	0	0	[0.682	0.02]	18	7385
